# Supplementary material for: Is there an increased risk of cesarean section in obese women after induction of labor? A retrospective cohort study
Source: PLoS One. 2022 Feb 25;17(2):e0263685. doi: 10.1371/journal.pone.0263685 (PMC8880764; doi:10.1371/journal.pone.0263685)
Supplement: S1 Data — (XLSX) [file pone.0263685.s001.xlsx]

## Sheet: Blad1
studynumber	BMI	age	CS yes or no	gv 41+0 yes or no	time of delivery(h)	Bishop score
1	23.31	48	0	1	32.93	5
2	24.09	47	1	1	22.75
3	22.03	47	0	0	20.22	4
4	21.51	47	1	0	7.45
5	24.75	47	1	0	3.73	7
6	22.65	47	1	1	13.18	5
7	27.61	46	1	1	6.5	4
8	32.53	46	1	1	20.35	0
9	23.53	46	0	1	15.57	8
10	25.28	46	1	0	12.22	3
11	30.42	45	0	1	17.93	0
12	18.73	45	1	0	5.62	5
13	20.95	45	1	1	39.35	5
14	23.8	43	1	0	7.98	4
15	23.88	45	1	1	22.15	1
16	30.12	45	1	0	3.62	6
17	24.61	45	1	1	18.17	2
18	24	45	1	0	13.15	3
19	19.16	45	1	0	0.78
20	21.63	45	1	1	8.72	7
21	21.3	44	1	1	2	7
22	27.39	44	1	1	50.57	3
23	25.06	44	1	1	11.63	5
24	23.05	44	1	0	26.52	2
25	25.28	44	1	0	5.37	2
26	24.66	44	1	0	10.7	2
27	24.74	44	0	1	18.67	5
28	28.09	44	1	0	5.53	5
29		43	1	1	13	8
30	20.08	43	1	1	17.75	4
31	22.68	43	1	0	20.38	4
32	23.56	43	1	0	21.2	0
33	21.11	43	1	0	3.48	7
34	36.96	43	1	1	5.77	2
35	23.9	41	1	1	11867.5	5
36	29.74	43	1	0	23.03	3
37	24	43	1	1	5.52	8
38	19.81	43	1	1	21.42	3
39	34.53	43	1	1	36.45	5
40		43	1	0	25.08	2
41	37.39	43	1	0	9.38	6
42	25.34	43	0	1	23.65	2
43	23.62	43	1	0	26.5	1
44	20.96	43	1	0	13.08	5
45	36.58	43	0	0	25.03	0
46	32.01	43	0	1	29.2
47	26.17	43	1	0	11.25	1
48	22.68	43	0	0	21.83	2
49	18.72	43	1	0	17.13	6
50	20.55	43	1	0	3.03	7
51	24.02	42	1	1	11.08	7
52	21.26	42	0	1	27.15	4
53	16.56	42	0	0	53.57	9
54	30.37	42	0	1	42.17	2
55	21.22	42	1	1	15.95	5
56	21.45	42	1	0	9.78
57	22.99	42	1	0	103.57	3
58	20.66	42	1	1	13.57	7
59	22.66	42	1	0	17.7	6
60	22.27	42	1	0	5.22	3
61	23.05	42	1	0	6.9	4
62		42	0	0	24.32	5
63	24.91	42	1	1	11	6
64	20.28	42	1	0	5.75	4
65	24.3	42	1	1	29.92	5
66	23.51	42	1	0	35.28	2
67	27.68	42	0	1	36.37	7
68	31.16	42	1	0	10.1	6
69	22.48	42	1	1	17.9	6
70	21.47	42	1	0	11.5	1
71	25.32	42	1	1	28.58	4
72	26.18	42	1	0	16.93	6
73	22.65	42	1	1	31.22	4
74	25.62	42	1	1	30.07	2
75	30.85	42	1	0	7.18
76	24.46	42	0	1	31.7	6
77	27.34	42	1	1	3.13	8
78	24.96	42	1	0	26.98	4
79	25.61	41	1	1	13.78	4
80	27.36	41	0	0	1.37	4
81	25.56	41	0	0	31.22	8
82	20.45	41	1	0	13.87	5
83	20.29	41	0	1	45.67	5
84	23.8	41	1	0	2.1	6
85	26.73	41	0	1	34.87	5
86	21.22	41	1	1	28.27	6
87	19.82	41	1	1	15.93	3
88	24.4	41	1	0	0.67	4
89	23.42	41	0	0	26.45	6
90		41	1	0	13.65	6
91	25.71	41	1	0	20	7
92	27.64	41	0	1	7.45	8
93	22.23	41	1	0	6.95
94	21.3	41	1	1	16.15	9
95	21.83	41	1	0	27.87	1
96	20.72	41	1	1	14.12	5
97		41	1	0	15.9	7
98	24	39	0	1	17.03	6
99	21.16	41	1	1	9.32	7
100	23.62	41	1	1	22.35	5
101	22.31	41	1	0	7.85	5
102	18.93	41	1	1	13.02	4
103	20.32	41	0	0	35	5
104	22.84	39	1	0	9.88	3
105	20.94	41	1	0	4.52	6
106	21.61	41	1	0	7.6	7
107	18.43	41	1	0	6.65	4
108	34.88	41	1	0	8.03	5
109	24.45	41	1	1	15.8	5
110	23.51	41	1	1	10.73	4
111	22.6	41	1	0	5.82	3
112	27.97	41	1	0	7.02	2
113	22.68	41	1	1	8.77	8
114	26.45	41	0	0	8.88	4
115		41	1	0	8.27	3
116	21.19	41	1	0	3.55	6
117	21.8	39	1	0	6.67	7
118	23.88	41	1	0	17.6	2
119	27.12	40	1	0	9.2	8
120	22.38	40	1	0	13.15	4
121	22.04	40	1	1	10.63	1
122	22.83	40	0	0	28.13	3
123	31.22	40	0	1	7.78	4
124	20.82	40	1	1	20.98	3
125	19.49	40	1	0	5.85	4
126	29.34	40	1	1	20.97	6
127	25.91	40	1	0	3.65	6
128	19.57	40	1	1	11.7	3
129	22.86	40	1	1	31.62	7
130	31.62	40	1	0	15.23	7
131		40	0	1	15.28	3
132	24.74	40	0	0	40.18	2
133	23.86	40	1	1	27.98	5
134	32.53	40	0	1	41.42	6
135	25.16	38	1	0	12.4	6
136	28.26	40	1	0	11.88	6
137	24.69	40	1	1	4.55	3
138	28.65	40	0	1	12.5	7
139	21.1	40	1	1	23.47	4
140	27.64	40	1	0	6.33	7
142	21.67	40	0	0	2.48	4
143	29.39	40	1	0	6.62	7
144	22.66	40	1	0	7.75	3
145	24.24	40	1	0	16.73	4
146	27.08	40	0	0	14.23	3
147	25.46	38	1	0	14.72	1
148	20.31	40	0	0	21.88	5
149	25.39	40	1	0	4.95	4
150	19.23	40	1	1	21.7	6
151	32.83	40	1	0	16.28	3
152	25.39	40	1	1	6.93	5
153	21.2	40	1	1	22.52	2
154	24.39	40	0	1	29.95	1
155	27.59	40	1	0	21.2	5
156	23.66	40	1	0	31.83	5
157	21.1	40	0	1	30.33	8
158	21.46	40	1	1	13.2	6
159	24.39	40	1	1	22.15	7
160	23.6	40	0	1	46.92	7
161	20.03	40	1	0	12.07	6
162	20.55	40	1	0	44.22	7
163	22.49	40	1	0	2.73	7
164	24.61	40	1	0	15.4	3
165	24.98	40	0	1	33.9	5
166	24.84	40	0	0	7	1
167	23.14	40	0	0	30.52	3
168	20.58	40	1	1	1.63	3
169	38.57	38	1	0	19.65	3
170	20.08	39	1	1	8.82	2
171	29.24	39	1	0	12.62	5
172	26.23	39	1	0	35.45	3
173	20.69	39	0	1	31.88	7
174	32.7	37	1	1	15.18	6
175	26.18	37	1	0	5.67	1
176	25.39	39	1	0	10.42	7
177	26.45	39	1	0	16.5	7
178	20.94	39	1	0	6.05	7
179	22.72	39	1	0	18.3	8
180	24.91	39	0	1	5.1	5
181	20.66	39	1	0	7.15	4
182	21.83	39	0	0	31.42	3
183	20.93	39	1	0	9.83	3
185	22.98	39	1	1	31.17	5
186	21.99	39	1	1	17.93	1
187		39	1	1	14.22	1
188	22.04	39	1	1	14.25	6
189	27.85	39	1	1	16.12	4
190	23.83	37	0	1	47.23	0
191	21.67	39	1	0	20.9	7
192	22.49	39	0	1	58.98	0
193	28.31	39	1	0	1.17	4
194	26.29	39	1	0	7.65	6
195	27.22	39	1	1	21.92	3
196	21.97	39	1	0	8.87	1
197	32.81	39	1	0	3.58	3
198	23.95	39	1	1	10.58	7
199	21.19	39	1	0	5.22	6
200	36.41	39	1	0	14.83	3
201	29.74	39	0	1	43.12	2
202	22.72	39	1	0	11.68	8
203	26.31	39	0	1	15.7	2
204	21.3	39	1	0	16.1	2
205	28.37	39	0	0	22.3	2
207	22.05	39	1	1	7.28	8
208	23.28	39	1	0	12.4	3
209	25.22	39	0	0	7.48	4
210	24.91	39	0	1	30.07	1
211	29.41	39	1	0	8.63	3
212	24.86	39	1	1	9.25	3
213	33.22	39	1	0	31.08	5
214	25.8	39	0	0	74.4	2
215	21.71	39	0	0	35.93	4
216	21.8	39	1	0	32.43	5
217	22.5	39	0	1	10.12	2
218	23.62	39	1	0	12.9	8
219	25.26	39	1	1	3.07	7
220		39	1	1	43.5	4
221	29.41	39	1	1	17.03	7
222	38.06	38	1	0	4.5	7
223	22.66	38	0	0	14.18	5
224	23.42	38	1	0	19.5	1
225	25.86	38	1	1	8.67	7
226	20.31	38	1	0	11.38	2
227	28.98	38	1	0	5.97	1
228	24.45	38	1	0	4.62	6
229	26.4	38	1	0	6.27	3
230	22.48	38	1	0	0.68	7
231	33.06	38	1	0	19.1	4
232	20.44	38	0	1	22.87	3
233	20.2	38	1	0	7.25	1
234	21.67	38	1	0	19.92	5
235	24.07	38	1	1	11.1	4
236	34.53	38	1	1	9.27	6
237	23.74	38	1	0	27.85	4
238	20.48	38	0	0	42.48	3
239	30.12	38	1	1	15.37	6
240	21.38	38	1	1	24.27	3
241	25.1	38	1	0	27.97	2
242	26.03	38	1	0	19.57	1
243	22.99	38	0	1	33.1	3
244	19.72	38	1	0	17.82	0
245	30.09	38	1	0	13.92	2
246	25.51	38	0	1	25.98	2
247	19.57	38	1	1	29.42	6
248	21.67	38	0	0	13.48	7
249	22.95	38	1	1	25.68	2
250	25.95	38	1	0	1.35	5
251	22.05	38	1	0	4.05	7
252	19.84	38	1	1	13.27	7
253	28.52	38	1	1	17.55	3
254	21.61	38	1	0	20.72	5
255	22.95	38	1	0	13.35	6
256	26.89	38	1	0	11.98	4
257	21.2	38	1	1	18.53	6
258	23.88	38	1	0	62.73	8
259	26.53	38	1	1	31.1	2
260	30.04	38	1	1	7.67	5
261	28.33	38	0	1	36.63	6
262	26.17	38	0	0	23.75	4
263	25.15	38	1	0	16.28	4
264	32.85	38	1	1	12.7	1
265	26.22	38	1	1	13.23	6
266	21.76	38	1	0	55.52	4
267	25.97	38	1	0	9.95	3
268	26.06	38	1	1	67.13	5
269	19.43	38	0	1	33.27	4
270	27.55	38	1	1	14.68	5
271	18.36	38	1	0	12.78	4
272	23.39	38	1	1	29.9	5
273	23.88	38	1	1	6.68	6
274	26.03	38	1	0	7.55	4
275		38	0	1	17.15	4
276	24.17	38	1	1	11.15	4
277	36.41	38	0	0	55.32	0
278	22.32	38	1	0	21.07	5
279	19.38	38	1	0	7	7
280	20.45	38	0	0	16.47	4
281	22.68	38	1	1		3
282	22.06	38	1	0	10.22	0
283	25.64	38	0	1	12.55	2
284	23.03	38	1	1	16.88	4
285	21.72	38	1	0	11.22	9
286	19.72	38	1	0	12.82	3
287	22.23	38	1	1	11.22	2
288	24.68	38	1	1	9.08	1
289	22.5	38	1	0	10.45	7
290	19.36	38	0	0	14.57	7
291	20.69	38	1	0	6.82	5
292	22.76	38	1	0	29.1	5
293	21.55	38	1	0	5.3	1
294	26.67	38	1	0	21.2	8
295	20.7	37	1	0	12.22	5
296	24.21	37	1	0	25.08	5
297	20.94	37	1	0	14.27	1
298	22.96	37	1	0	9.45	4
299	43.59	37	1	1	29.45	5
300	22.76	37	1	0	15.32	2
301	24.98	37	1	0	13.18	7
302	37.26	37	1	1	8.08	0
303	30.08	37	1	1	22.6	1
304	19.37	37	1	1	12.47	6
305	27.31	37	1	1	9.08	3
306	25.08	37	1	0	20.22	2
307	26.3	37	1	0	11.93	2
308	21.72	37	1	1	6.13	7
309	23.23	37	1	0	17.5	6
310	23.44	37	1	0	45.1	5
311	20.44	37	1	0	8.57	1
312	22.46	37	1	1	45.93	2
313	20.55	37	0	1	15.28	2
314	22.96	37	1	0	36.77	3
315	30.42	37	1	1	45.33	5
316	28.37	37	0	1	14.12	6
317	20.75	37	1	0	43.13	2
318	17.78	37	1	0	6.15	7
319	18.67	37	1	0	21.8	4
320	19.25	37	1	1	25.45	4
321	21.46	37	1	0	3.68	5
322	30.83	37	1	0	49.4	3
323	19.72	37	1	1	10.68	3
324	23.42	37	0	1	22.93	4
325	25.51	37	1	1	1.73	6
326	21.47	37	1	1	14.15	5
327	28.34	37	0	1	54.43	6
328	19.95	37	1	0	23.78	7
329	23.53	37	1	0	18.95	3
330	19.43	37	1	0	27.25	7
331	30.1	37	1	0	9.97	7
332	20.48	37	1	0	10.57	1
333	28.34	37	1	0	9.55	4
334	20.06	37	1	0	1.55	2
335	23.12	37	0	0	17.48	0
336	34.53	37	1	0	18.57	4
337	25.34	37	0	1	9.65	7
338	24.44	37	1	0	8.3	3
339	21.81	37	1	0	25.42	5
340	22.86	37	1	1	13.9	6
341	33.79	37	0	0	28.77	1
342	21.22	37	1	0	11.25	5
343		37	1	0	15.75	9
344	35.7	37	1	0	14.28	5
345		37	1	1	23.87	6
346	24.51	37	0	1	32.25	2
347	18.21	37	1	1	17.85	3
348		37	1	0	13.65	4
349	32.66	37	1	0	9.98	5
350	25.88	37	1	1	34.5	5
351	22.21	37	1	0	9.23	6
352	22.13	37	1	1	10.58	6
353		37	1	0	11.02	7
354	19.56	36	1	0	38.57	3
355	23.45	36	1	1	21.25	2
356	25.65	36	1	0	34.68	4
357	21.19	36	1	1	54.6	1
358	20.68	36	1	0	5.17	7
359	23.37	36	1	0	8.83	6
360	28.73	36	1	0	7.9	2
361	31.05	36	1	0	27.63	9
362	33.03	36	1	0	10.37
363	36.2	36	1	0	37	5
364	23.36	36	1	1	23.18	6
365	24.44	36	1	1	11.23	6
366	21.45	36	1	0	11.3	7
367	23.62	36	1	0	16.13	7
368	30.86	35	1	0	13.48	2
369	21.15	36	1	1	22.58	6
370	19.25	36	0	1	11.28	5
371	25.39	36	1	1	29.8	7
372	19.44	36	1	0	5.77	4
373	32.46	36	0	1	16.32	4
374	21.16	36	1	0	8.72	3
375	22.05	36	1	0	9.05	3
376	23.05	36	1	0	16.58	7
377	26.17	36	0	0	23.13	4
378	21.11	36	1	0	17.97	5
379	19.86	36	1	1	22.73	2
380	24.72	36	0	0	29.02	5
381	21.8	36	1	0	4.07	5
382	32.32	36	0	0	24.58	1
383	20.82	36	1	0	10.93	6
384	22.99	36	1	0	16.32	6
385	23.05	36	1	0	3.23	7
386	34.77	36	1	0	8.27	3
387	22.95	36	1	0	16.45
388	24.91	36	1	0	12.2	8
389	24.52	36	1	1	27.6	4
390	24.84	36	0	1	29.52	3
391	32.95	36	1	0	9.97	6
392	22.04	36	1	0	23.33	7
393	24.24	36	1	1	22.33	4
394	21.11	36	1	1	12.35	1
395	28.08	36	1	1	9.52	4
396	20.98	36	1	0	11.58	0
397	23.26	36	1	1	26.2	4
398	19.66	36	1	0	4.82	8
399	20.2	36	1	1	10.32	5
400	32.35	36	1	0	20.7	3
401	25	36	1	1	23.77	3
402	21.45	36	1	0	24.23	3
403	20.72	36	1	0	10.77
404	20.76	36	1	0	7.52	4
405	20.81	36	1	0	6.12	5
406	21.99	36	1	1	26.47	8
407	20.62	36	1	1	11	5
408	21.71	36	1	0	25.82	7
409	22.91	36	1	0	15.88	5
410	23.8	36	0	1	40.07	6
411		36	1	1	25.83	3
412	24.31	36	1	0	5.77	3
413	23.31	36	0	0	42.82	4
414	21.8	36	1	0	11.12	6
415	34.77	36	1	0	31.97	4
416	19.38	36	1	0	24.83	3
417	23.46	36	1	0	5.73	8
418	21.01	36	1	1	11.43	4
419	20.99	36	1	0	15	6
420	39.86	36	1	1	20.17	4
421	23.18	36	1	1	8.25	4
422	23.85	36	0	1	6.45	3
424	21.45	36	1	0	16.7	5
425	19.84	36	1	0	6.62	3
426	23.26	36	1	0	13.08	3
427	45.92	36	0	0	2.75	1
428	32.46	36	1	1	9.78
429	22.96	36	1	0	31.68	7
430	26.4	36	1	0	11.58	4
431	24.45	36	0	1	45.58	4
432	24.22	34	1	0	5.38	6
433	33.09	36	1	0	4.85	6
434	24.14	36	1	0	14.27	4
435	26.95	36	0	0	5.88	0
436	21.41	36	1	0	24.05	6
437	21.23	36	1	0	38.93	3
438	22.72	36	1	0	12.88	4
439	22.58	36	1	0	9.48	2
440	24.91	35	1	1	22.07	8
441	19.23	35	1	1	12.33	4
442	17.85	35	1	1	5.42	4
443	21.77	35	1	0	13.83	9
444	22.65	35	1	1	31.03	3
445	29.38	35	1	0	19.9	7
446	25.86	35	1	1	19.07	3
447	24.61	35	1	0	36.88	5
448	24.02	35	0	1	41.38	7
449	28.2	35	1	0	20.23	3
450	18.83	35	1	0	9.17	4
451	27.22	35	1	0	37.3	2
452	28.04	35	1	0	7.65	0
453	21.3	35	0	0	25.73	4
454	19.81	35	0	0	12.22	4
455	25.89	35	1	0	34.78	4
456	23.05	35	1	0	6.7	2
457	22.06	35	1	0	14.65	4
458	18.69	35	1	0	9.2	4
459		35	1	1	14.93	3
460		35	1	0	2.67	6
461	24.22	35	1	1	13.25	7
462	21.3	35	1	1	18.7	2
463	26.93	35	1	0	17.38	7
464	24.16	35	1	1	28.2	8
465	21.99	35	0	1	28.4	4
466	23.42	35	1	1	13.7	2
467	21.56	35	1	0	17.1	6
468	23.46	35	1	1	9.68	3
469	22.22	35	1	0	18.08	2
470	19.78	35	1	1	34.48	4
471	32.41	35	1	1	11.52
472	19.71	35	1	0	10.67	5
473	24.44	35	1	0	5.15	5
474	22.94	35	1	1	30.05	2
475	22.27	35	1	1	7.75	4
476	22.31	35	0	0	28.33	2
477	21.86	35	0	0	36.33	5
478	21.34	35	1	1	12.93	4
479	30.49	35	1	0	15.97	2
480	24.16	35	1	1	14.63	3
481	19.7	35	0	0	2.45	5
482	20.01	35	1	0	14.82	5
483	24.62	35	1	0	11.4	4
484	27.94	35	0	1	21.8	2
485	20.2	35	1	0	35.68	4
486	28.72	35	1	0	7.02	8
487	41.15	35	0	0	1.03	6
488	19.38	35	0	0	11.55	1
489	26.22	35	1	0	3.47	4
490	28.65	35	1	1	17.02	4
491	21.22	35	1	1	31.15	4
492	23.05	35	0	0	14.8	4
493	28.37	35	1	1	22.45	3
494	30.82	35	1	0	9.68	1
495	21.05	35	1	0	10.28	3
496	29.07	35	1	1	6.58	3
497	25.56	35	1	1	12.48	5
498	22.55	35	1	1	28
499		35	0	1	32.42	5
500	24.24	35	1	0	38.93	5
501	22.53	35	0	1	35.65	2
502	25.82	35	1	0	3.52	1
503	20.55	35	1	1	3.45	7
504	18.83	35	1	1	8.57	3
505	24.75	35	0	0	13.43	3
506	23.62	35	0	1	9.77	0
507	28.88	35	0	1	7.75	3
508	24.22	35	1	1	9.83	3
509	21.64	35	0	0	17.62	7
510	27.69	35	0	1	17.08	6
511	21.78	35	1	0	28.67	6
512	21.72	35	1	0	1.88	6
513	19.72	35	1	1	13.02	6
514	22.32	35	1	0	23.02	4
515	25.65	35	0	0	3.23	6
516	20.45	35	1	1	21.68	1
517	24.22	35	1	0	4.75	3
518	19.59	34	1	0	19.72	6
519	24.69	34	1	0	11.35	0
520	19.72	34	1	1	14.83	4
521	26.12	34	1	1	17.05	4
522	19.84	34	0	1	6.5	7
523	28.55	34	0	1	12.05	3
524	29.76	34	1	0	20.58	3
525	21.36	34	0	1	12.07	3
526	29.67	34	1	0	3.62	4
527	30.12	34	1	1	23.92	3
528	21.01	34	0	1	33.43	6
529	29.75	34	1	0	4.82	4
530	24.66	34	1	0	25.57	2
531	19.82	34	1	1	16.43	3
532	20.57	34	1	0	11.88	6
533	28.01	34	1	0	13.47	6
534	24.68	34	1	0	22.3	3
535	16.49	34	1	0	9	8
536	24.61	34	1	1	18.18	5
537	28.62	34	1	0	12.73	2
538	22.28	34	0	0	24.32	5
539	22.76	34	0	1	38.25	4
540	27.55	34	1	0	9.33	2
541	29.04	34	1	0	5.72	4
542	25.81	34	1	0	3.3	5
543	23.24	34	1	1	17.12	6
544	21.05	34	1	0	20.33	4
545	21.19	34	1	0	6.42	5
546	26.72	34	1	1	14.8	4
547	28.41	34	1	1	25.28	4
548	22.39	32	1	0	8	5
549	21.61	34	1	1	6.7	9
550	22.8	34	1	0	-2223.33	6
551	18.22	34	1	0	4.23	5
552	22.41	34	0	0	8.62	7
553	24.34	34	1	1	14.67	0
554	22.86	34	1	1	25.58	8
555		34	1	0	4.58	2
556	28.41	34	1	0	21.15	3
557	20.52	34	1	1	5.85	4
558	24.97	34	1	0	9.03	6
559	21.97	34	1	1	21.07	7
560	27.34	34	0	1	18.75	4
561	29.38	34	1	1	26.03	1
562	24.3	34	1	1	16.58	6
563	22.06	34	1	0	32.33	1
564	25.26	34	1	1	27.02	5
565	41.1	34	1	1	4.42	4
566	28.23	34	1	0	9.05	8
567	25	34	1	0	16.83	3
568	21.45	34	1	1	21.93	2
569	32.89	34	1	0	3.13
570	21.6	34	1	1	26.63	0
571	27.41	34	1	0	21.75	6
572	20.24	34	1	0	7.58	2
573	20.69	34	1	1	30.38	7
574	39.67	34	1	0	24.1	2
575	44.62	34	0	0	42.53
576	21.48	34	1	0	12.4	3
577	20.57	34	1	1	17.2	6
578	26.86	34	1	0	4.23	2
579	29.07	34	1	1	8.53	6
580	22.46	34	1	1	18.1	1
581	22.27	34	1	1	10.35	2
582	21.94	34	1	1	22.25	3
583	22.31	34	1	0	15.02	6
584	19.07	34	1	1	16.3	4
585	18.94	34	1	0	6.07	2
586	20.78	34	0	0	42.63	4
587	21.16	34	1	1	22.25	6
588	20.96	34	1	0	6.68	0
589	24.93	34	1	1	32.07	7
590	24.98	34	1	0	10.28	6
591	24.01	34	1	0	28.47	2
592	21.38	34	1	0	11.52	2
593	33.25	34	1	0	22.28	3
594	21.55	34	1	1	4.83	1
595	35.64	34	1	0	24.65	2
596	24.88	34	1	1	4.67	0
597	25.06	34	1	1	17.07	8
598	28.16	34	1	1	21.25	4
599	31.96	34	0	0	17.6	5
600	23.51	34	0	1	19.6	2
601	23.24	34	0	1	20.88	6
602	21.47	34	0	0	29.2	1
603	26.67	33	0	1	29.42	2
604	29	33	1	0	5.07	4
605	25.1	33	0	0	32.13	5
606	24.8	33	0	0	13.77	3
607	31.63	33	1	0	15.07	2
608	25.21	33	1	1	7.23	5
609	23.81	33	1	0	19.72
610	27.92	33	0	0	16.6	3
611	25.78	33	0	0	-3610.6	2
612	22.21	33	1	0	26.4	2
613	30.48	33	1	0	14.4	3
614	22.66	33	1	0	4.32	4
615	30.02	33	1	1	10.18	3
616	22.96	33	1	0	19.28	3
617	22.38	33	1	1	37.73	4
618	21.51	33	1	0	6.48	6
619	26.08	33	1	0	13.18	5
620	22.58	33	1	1	6.95	2
621	36.2	33	1	0	35.93	7
622	20.98	33	1	1	31.3	8
623	24.62	33	1	0	5.63	3
624	21.97	33	1	0	21.32	5
625	23.11	33	1	0	6	6
626	23.74	33	0	1	87.67	3
627	30.42	33	1	0	41.37	2
628	26.51	33	1	1	28.48	6
629	21.78	33	0	0	24.1	5
630	21.45	33	1	0	6.42	8
631	36.36	33	1	1	15.23	2
632	23.84	33	0	1	32.85	8
633	25.35	33	1	1	9.28	1
634	31.14	33	1	1	7.85	3
635	19.26	33	0	1	32.12	5
636	30.02	33	0	1	39.85	2
637	27.64	33	1	0	19.22	3
638	28.34	33	1	0	12.77	1
639	18.5	33	1	0	10.87	4
640	20.18	33	1	1	8.65	7
641	21.45	33	1	0	20.72	3
642	21.48	33	0	1	14.72	6
643	24.54	33	1	1	23.85	7
644	20.8	33	1	0	27.2	5
645	21.31	33	1	1	14.28	5
646	23.71	33	1	1	3.37	2
647	26.62	33	0	0	41.13	6
648	21.41	33	0	0	14.52	5
649	22.58	33	1	1	5.35	8
650	25.33	33	0	0	11.6	6
651	20.07	33	1	0	21.52	1
652	21.09	33	0	1	40.28	0
653	22.32	33	1	1	13.22	3
654	17.85	33	0	0	22.82	3
655	25.15	33	0	1	30.72	3
656	18.25	33	1	1	13.95	1
657	22.66	33	1	1	18.15	5
658	21.51	33	1	0	17.38	3
659	26.03	33	1	0	2.42	8
660	21.45	33	1	0	14.52	5
661	24	33	1	1	27.35	3
662	23.73	33	1	1	11.25	4
663	40.64	33	0	0	31.17	2
664	24.21	33	1	1	16.1	5
665	26.99	33	1	1	10.12	1
666	22.07	33	1	0	23.73
667	20.55	33	1	1	24.27	3
668	23.18	33	1	1	33.7	3
669	24.31	33	1	1	25.85	3
670	44.55	33	1	1	13.22	3
671	23.03	33	0	1	37.72	6
672	22.55	33	0	0	6.63	5
673	27.43	33	1	0	6.98	7
674	25.08	33	1	0	29.88	3
675		33	1	1	8.25	7
676	23.05	33	1	0	9.23	3
677	23.92	32	1	0	19.92	3
678	19.63	32	0	0	66.78	5
679	25.18	32	1	1	9.37	5
680	23.24	32	0	0	7.13	3
681	19.72	32	1	1	42.03	5
682	34.25	32	0	1	43.37	5
683	26.23	32	0	1	10.82	2
684	30.86	32	1	1	27.93	2
685	18.75	32	1	0	16.48	1
686	21.2	32	1	1	16.93	6
687	34.19	32	1	0	22.55	7
688	21.2	32	1	1	13.27	7
689	20.31	32	1	0	4.3	1
690	22.41	32	1	1	23.08	6
691	19.59	32	1	1	24.75	3
692	24.02	32	1	0	14.03	6
693	23.11	32	1	0	15.82	6
694	29.41	32	1	0	9.05	3
695	21.67	32	1	0	18.15	2
696	19.49	32	1	1	18.4	5
697	23.24	32	1	1	19.42	3
698	20.76	32	1	1	14.1	4
699	23.81	32	1	0	3.5	9
700	22.5	32	1	1	16.18
701	22.14	32	1	0	19.27	3
702	24.91	32	1	0	54.72	5
703	20.58	32	1	1	10.18	5
704	27.51	32	0	0	30.37	4
705	24.8	32	0	1	46.87	6
706	21.61	32	1	1	10.88	3
707	22.84	32	0	1	26.65	3
708	20.05	32	1	0	11.1	8
709	34.54	32	1	0	13.53	4
710	27.1	32	0	1	32.38	6
711		32	1	0	7.43	4
712	28.91	32	1	0	8.43	2
713	22.39	32	1	1	15.2	5
714	22.76	32	1	0	5.5	5
715	37.56	32	1	1	41.45	6
716	25.56	32	1	0	6.97	8
717	21.63	32	1	0	28.35	2
718	21.22	32	1	1	13.45	5
719	42.53	32	1	1	15.58	9
720	20.86	32	1	0	14.03	5
721	25.86	32	1	0	22.97	7
722	26.57	32	1	0	28.07	7
723	19.72	32	1	1	6.3	2
724	21.45	32	1	1	7.18	5
726	27.18	32	0	0	25.82	4
727	18.91	32	0	0	14.42	4
728	27.43	32	0	1	39.6	1
729	30	32	1	1	5.73
730	22.13	32	1	1	31.8	3
731	28.4	32	1	0	6.78	3
732	20.96	32	0	0	4.38	2
733	20.54	32	1	0	8.28	3
734	24.22	32	1	1	9.32	6
735	29.05	32	0	0	43.42	4
736	20.02	32	1	1	19.35	2
737	24.39	32	1	0	22.78	2
738	27.51	32	1	1	13.3	7
739	21.94	31	1	1	17.12	3
740	25.34	31	1	1	18.35	3
741	17.51	31	1	0	1.75	1
742	19.26	31	1	0	12.37	2
743	22.6	31	1	0	16.3	1
744	18.65	31	0	1	16.42	6
745	17.93	31	0	1	20.1	1
746	20.42	31	1	1	14.22	6
747	22.95	31	1	1	31.58	3
748	23.44	31	1	1	27.88	6
749	23.11	31	1	1	8.62	3
750	27.69	31	1	0	14.23	6
751	26.57	31	0	1	25.4	3
752	21.97	31	1	1	14.7
753	21.97	31	1	1	17.13	2
754	20.83	31	1	1	26.88	7
755	23.42	31	0	1	10.5	1
756	21.34	31	0	0	6.13	5
757		31	0	1	10.27	2
758	20.7	31	1	0	47.63	4
759	23.05	31	1	1	15.42	1
760	21.39	31	1	1	18.05	4
761	18.34	31	1	0	13.92	5
762	24.57	31	1	1	3.28	0
763	25.15	31	1	0	14.62	7
764	24.03	31	1	1	9.78	3
765	24.16	31	1	1	24.02	0
766	22.27	31	1	1	20.57	1
767	16.41	31	1	1	21.57	7
768	20.83	31	1	1	50.48	4
769	32	31	1	1	20.27	7
770	21.45	31	1	1	13.75	3
771	27.14	31	1	1	7.93	4
772	25.76	31	1	1	6.58	3
774	22.49	31	1	1	15.58	4
775	23.56	31	1	0	14	1
776	18.94	31	1	1	2.4	6
777	34.55	31	0	0	10.18	6
778		31	0	0	12.57	6
779	21.72	31	1	0	4.1	1
780	24.17	31	1	0	30.82	8
781	19.83	31	1	1	10.97
782	25.93	31	1	1	23.98	4
783		31	1	0	15.63	3
784	23.2	29	1	0	20.78	2
785	23.59	31	1	0	20.22	4
786	24.89	31	0	0	19.23	5
787	20.52	31	1	0	25	3
788	26.35	31	1	1	30.9	4
789	22.96	31	1	0	18.17	2
790	25.97	31	1	0	8.68	4
791	22.27	31	1	0	16.02	4
792	18.59	31	1	0	6.23	2
793	22.13	31	0	1	9.77	3
794	27.08	30	0	1	48.57	5
795	33.51	30	1	1	10.9	3
796	26.78	30	1	0	12.83	3
797	25.34	30	1	0	14.72	4
798	28.12	30	1	0	9.25	5
799	26.13	30	1	1	15.63	1
800	23.63	30	0	0	8.27	5
801	22.6	30	0	1	25.97	3
802	25.34	30	1	1	10.53	7
803	20.42	30	1	1	12.08	6
804	25	30	1	1	6.58	6
805	24.17	30	1	0	40.68	4
806	21.16	30	1	0	-4346.77	3
807	22.76	30	1	1	18.88	0
808	20.32	30	1	1	24.18	2
809	23.74	30	1	0	11.93	5
810	21.3	30	1	0	21.63	3
811	31.25	30	1	0	26.93	1
812	22.48	30	1	0	15.25	5
813	23.83	30	0	1	40
814	32.89	30	0	0	8.3	6
815	21.47	30	1	1	9.4	1
816	38.86	30	1	0	23.72	3
817	20.42	30	1	0	4.67	8
818	27.34	30	1	1	23.97	3
819	21.87	30	1	0	7.88	4
820	23.84	30	0	0	15.82	2
821	22.79	30	1	1	20.25	3
822		30	1	0	7.77	5
823	37.8	30	1	0	17.62	6
824	21.55	30	1	1	21.98	5
825	26.12	30	1	0	23.43	6
826	35.56	30	1	0	12.4	4
827	19.95	30	1	0	3.07	7
828	21.45	30	1	0	29.58	3
829	36.17	30	0	0	46.4	3
830	20.72	30	1	0	10.1	7
831	21.71	30	1	0	27.47	3
832	21.08	30	1	1	6.72	1
833	20.96	29	1	1	3.8	7
834	21.63	29	0	0	15.3	5
835	20.96	29	1	1	9.77	5
836	20.7	29	1	1	8.08	6
837	25.95	29	1	1	29.52	2
838	22.31	29	1	0	28.63	5
839		29	1	0	10.93	6
840		29	1	0	36.48	4
841	31.62	29	1	0	5.9	7
842	27.64	29	1	1	23.35	4
843	22.65	29	1	0	8.7	1
844	26.72	29	1	0	7.23	4
845	25.1	29	1	0	9.85	2
846	23.05	29	1	0	11	1
847	20.76	29	1	0	10.72	5
848	25.91	29	1	0	4.78	3
849	23.31	29	1	0	6.52	6
850	19.26	29	1	0	9.73	6
851	28.34	29	1	0	13.43	4
852		29	1	0	27.03	2
853	19.49	29	0	1	42.52	3
854	28.76	29	1	0	15.2	2
855		29	1	0	7.1	7
856	23.05	29	1	1	20.8	2
857	25.39	29	0	1	35.95	2
858	24.84	29	1	0	14.28	5
859	20.57	29	1	1	20.9	3
860	29.05	29	1	0	16.43	1
861	20.07	29	1	0	10.23	8
862	21.72	29	1	0	21.48	6
863	29.05	29	1	1	9	4
864	24.86	29	1	0	11.8	5
865		29	0	0	26.52	3
866	28.38	29	0	1	32.15	3
867	28.31	29	1	1	40.23	2
868	30.84	29	1	0	6.35	2
869	18.81	29	1	0	35.47	4
870	26.95	29	1	1	21.78	6
871	24.22	29	1	0	9.27	8
872	29.3	29	1	0	6.42	2
873	25.78	29	1	1	22.13	1
874	21.95	29	1	1	28.72	7
875	24.22	29	1	1	31.18	1
876	22.28	29	0	1	34.58
877	22.38	29	1	1	25.52
878	21.47	28	1	1	11.07	6
879	24.77	28	1	0	24.9	4
880	22.59	28	1	0	17.52	3
881	24.8	28	1	0	16.9	1
882	24.73	28	1	0	27.97	1
883	21.1	28	1	0	3.23	7
884	24.62	28	1	0	5.7	5
885	32.32	28	1	1	8.4	4
886	24.17	28	1	0	24.23	4
887	32.18	28	1	0	6.5	8
888	26.69	26	1	0	13.33	5
889	21.68	28	1	0	7.38	3
890	17.09	28	1	1	23.85	5
891	21.51	28	1	0	15.8	2
892	27.94	28	1	0	18.9	2
893	26.35	28	1	1	14.45	7
894	19.1	28	0	1	14.38	3
895	25.1	28	1	0	17.52	4
896	19.14	28	1	0	14.58	4
897	29.27	28	1	0	11354.2	3
898	26.88	28	1	1	158.28	4
899	18.15	28	1	0	6.88	5
900	25.95	28	1	0	14.87	6
901	22.96	28	0	0	39.93	5
902	21.41	28	1	0	5.33	7
903	18.67	28	1	1	5.55	2
904	25.1	28	1	1	8.23	7
905	19.84	28	1	1	7.57	9
906	22.21	28	1	0	13.58	6
907	20.8	28	0	1	11.72	2
908	20.83	28	0	0	11.72	5
909	26.35	28	1	0	18.52	1
910	25.71	28	1	0	19.5	5
911	21.3	28	0	1	8.35	6
912	24.84	28	1	0	7.03	4
913	27.61	28	1	0	35.08	3
914	19.81	28	0	0	17.95	3
915	30.48	28	1	0	9.98	4
916		28	1	0	7.53	4
917		28	1	0	12.63	4
918	26.45	28	1	1	26.13	2
919		28	1	1	49.72	7
920	22.91	27	0	0	9.02	5
921	18.59	27	1	0	19.2	3
922	32.15	27	1	1	13.13	3
923	21.63	27	1	0	18.1	7
924		27	1	1	2.15	5
925	21.67	27	1	0	7.43	6
926	20.57	27	1	0	15.02	1
927	20.96	27	1	1	16.27	3
928	25.72	27	1	1	27.77	5
929	20.44	27	1	0	11.98	2
930	23.23	27	1	1	3.58	8
931	26.67	27	1	1	35.8	3
932	24.46	27	1	0	4.25	8
933	30.07	27	1	0	13.75	5
934	26.54	27	0	1	23.38	2
935	23.62	27	1	0	32.72	1
936	20.96	27	1	0	9.9	6
937	25.26	27	0	1	48.68	4
938	25.48	27	1	1	19.73	3
939	26.81	27	1	0	17.97	3
940	31.48	27	1	0	4.45	8
941	20.07	27	1	1	9.25	6
942	22.27	27	1	0	22	6
943	20.28	27	1	1	4.33	7
944	33.5	27	0	1	48.65	4
945	26.95	26	1	1	13.92	6
946	29.02	26	0	1	11.53	2
947		26	1	0	16.35	1
948	20.96	26	1	1	13.35	7
949	24.54	26	1	0	21.67	2
950	22.31	26	1	1	38.15	4
951	33.98	26	0	0	29.68	2
952	22.21	26	1	0	11.82	4
953	28.67	26	1	0	10	7
954	25.34	26	1	0	22.72	2
955	23.11	26	1	1	14.1	3
956	20.69	26	1	0	10.75	2
957	22.86	26	0	0	15.17	5
958		26	1	1	18.63	3
959	20.76	26	1	1	5.68	6
960	24.2	26	1	0	11.02	3
961	23.34	26	1	0	6.42	5
962	31.59	26	1	0	31.88	4
963	33.41	26	1	0	5.33	8
964	18.59	26	1	1	23.1
965	44.26	26	1	0	17.03	5
966	16.56	26	1	1	26.42	5
967	26.84	25	1	0	35.63	4
968	26.42	25	1	1	10.65	8
969		25	1	1	20.65	3
970	19.26	25	1	1	21.52	7
971	29.07	25	1	1	17.13	5
972	22.27	25	1	1	11.73	7
973	22.98	25	0	0	11.72	3
974	27.14	25	0	0	25.98	3
975	22.07	25	1	0	6.47	4
976	22.49	25	1	1	15.07	7
977	27.34	25	1	0	8	7
978	23.32	25	1	0	13.4	5
979	26.47	25	0	1	24.7	4
980	17.1	25	1	0	10.83	3
981	17.15	25	1	1	13.73	3
982	21.97	25	1	0	12.25	1
983	24.77	25	0	1	14.48	5
984	28.6	25	0	0	3.65	5
985	21.5	25	1	1	21.32	3
986	16.53	24	1	0	4.07	7
987	20.7	24	0	1	13.47	2
988	31.59	24	1	0	15.3	0
989	27.48	24	1	1	8.7	5
990	23.18	24	1	0	16.72	4
991	27.58	24	1	0	5	6
992	17.93	24	1	0	14.13	5
993	23.38	24	1	1	19.47	1
994	26.4	24	1	0	39.67	4
995	21.45	24	1	1	11.88	3
996	22.76	24	1	0	6.63	7
997	31.64	24	1	0	18.58	4
998	30.49	24	1	0	8.75	4
999	26.03	24	1	0	1.03	7
1000	27.58	24	1	1	12.97	3
1001	17.92	24	1	1	15.7	4
1002	21.97	24	1	0	23.93	2
1003	26.4	24	0	1	24.63	3
1004	15.23	23	1	0	26.18	1
1005		23	1	0	6.48	7
1006	21.37	23	1	0	9.28	7
1007	24.82	23	1	1	22.75	5
1008	26.81	23	1	0	58.27	1
1009	24.51	23	1	0	25.53	1
1010	28.08	23	1	1	5.57	9
1011	30.02	22	1	0	20.77	4
1012	27.05	22	1	1	40.43	1
1013	31.41	22	1	0	-5.72	3
1014	21.94	22	1	1	23.42	4
1015	21.97	22	1	0	31.77	4
1016	24.34	22	1	1	15.83	2
1017	25.89	22	0	0	14.12	2
1018	24.61	22	1	0	18.52	3
1019	19.83	22	1	0	10.4	5
1020		21	1	0	9.77	3
1021	20.11	21	1	0	9.98	0
1022	22.72	20	1	0	5.47	8
1029	40.27	50	1	1	12.42	2
1030	22.79	49	0	1	30.48	6
1031	29.74	48	0	1	46.1	4
1032	26.67	46	1	1	30.1	3
1033	27.68	46	1	1	20.2	4
1034	21.6	46	1	0	15.63	3
1035	21.19	46	1	1	24.55	5
1036	21.2	46	1	0	15.43	5
1037	24.49	44	1	1	14.88	5
1038	23.67	44	1	0	7.08	4
1039	22.58	44	1	1	26.83	4
1040	20.24	44	1	0	22.32	4
1041	18.96	44	1	1	16.5	4
1042	20.2	44	1	0	7.25	7
1043	19.14	44	1	1	13.05	1
1044	30.42	44	1	0	15.68	4
1045	20.06	44	1	1	12.12	5
1046	30.85	44	1	0	24.68	4
1047	24.09	44	1	0	4.07	5
1048	23.44	43	0	1	20.82
1049	32.24	43	0	0	14.25	1
1050	23.34	43	0	1	27.47	2
1051	23.42	43	1	1	10.03	5
1052	25.73	43	0	0	35.08	2
1053	30.07	43	0	1	28.52	4
1054	20.62	43	0	1	34.83	6
1055	22.27	43	0	1	55.98	3
1056	24.61	43	1	1	15.6	6
1057	20.45	43	1	1	20.38	4
1058	26.89	43	1	1	11.08	5
1059	27.51	43	1	0	9.67	4
1060	29.07	42	1	0	21.67	6
1061	18.34	42	1	0	7.05	5
1062	37.81	42	1	1	53.58	5
1063	28.4	30	1	0	34.75	1
1064	21.61	42	1	0	29.47	3
1065	24.54	42	1	0	7.33	1
1066	8.87	42	1	0	24.48	7
1067	20.44	42	1	0	4.77	1
1068	25.81	42	1	0	21.52	1
1069	29.4	42	1	1	11.4	7
1070	28.23	42	1	0	16.08	5
1071	25.06	42	0	1	14.03	4
1072	31.64	42	1	1	21.85	3
1073	23	42	1	1	26.18	6
1074	19.96	42	1	0	24.35	6
1075	24.46	42	1	0	27.4
1076	39.86	42	1	0	18.95	6
1077	28.6	42	0	1	15.38	1
1078	25.53	42	1	1	29.87	7
1079	22.78	42	1	0	3.48	8
1080	20.57	42	1	0	9.9	3
1081	23.98	42	1	1	18.65
1082	21.09	42	1	1	8.68	3
1083	26.61	42	1	1	26.98	6
1084	22.68	41	0	0	31.45	1
1086	28.3	41	1	0	15.33	3
1087	18.9	41	1	0	10.58	1
1088	26.57	41	1	1	31.88	2
1089	19.84	41	1	0	23.13	2
1090	22.6	41	1	1	15.9	3
1091	21.15	41	1	1	8.77	7
1092	18.82	41	1	0	10.07
1093	28.31	41	1	0	17.65	7
1094	22.91	41	0	0	5.65	5
1095	29.02	41	0	0	14.05	4
1096	22.64	41	1	1	14.65	7
1097	32.05	41	1	0	34.07	3
1098	21.77	41	1	0	9.52	5
1099	27.47	41	1	0	4.67	7
1100	23.66	41	1	1	2.87	4
1101	28.36	41	0	0	14.28	8
1102	30.8	41	1	1	23.9	2
1103	23.18	40	1	0	4.43	7
1104	21.72	41	1	0	12.13	3
1105	25.1	41	1	0	4.75	6
1107	21.87	41	1	0	12.3	2
1108	27.06	41	1	0	25.08	7
1109	25.14	40	1	1	4.32	8
1110	21.32	40	1	1	35.42	3
1111	26.08	40	0	0	9.65	3
1112	32.41	40	1	0	29.28	5
1113	28.8	40	1	0	3.75	3
1114	36.33	40	1	1	3.55	4
1115	19.23	40	1	1	18.87	4
1116	20.94	40	1	0	7.42	1
1117	22.66	40	1	0	14.3	2
1118	20.07	39	1	0	16.65	5
1119	22.15	40	1	1	16.07	5
1120	18.29	40	1	1	17.08	2
1121	25.95	40	1	0	14.5	0
1122		40	1	0	35.95	1
1124	20.44	40	1	0	2.12	4
1125	41.14	40	1	1	23.73	7
1126	24.49	40	1	0	24.85	2
1127	22.68	40	1	0	3.92	5
1128	25.64	40	1	1	12.72	6
1129	22.32	40	1	0	12.13	8
1130	20.66	40	1	1	20.22	8
1131	24.07	40	0	1	23.23	5
1132	32.77	40	1	0	8.33	1
1133	28.01	40	1	1	14.05	3
1134	20.68	40	1	0	10.43	2
1135	31.18	40	1	0	11.37	6
1136	21.16	40	1	0	15	6
1137	19.83	40	1	0	24.23	8
1138	17.91	40	1	1	10.1	4
1139	23.73	40	1	0	32.98	6
1140	24.02	40	0	1	47.82	6
1141	21.26	40	1	1	12.95	3
1142	20.48	40	0	1	42.63	2
1143	23.39	39	0	0	25.63	4
1144	19.07	40	1	0	11.05	5
1145	21.45	39	1	0	23.1	2
1146	21.45	39	1	0	13.78	8
1147	37.25	39	1	0	12.1	6
1148	24.69	39	1	0	19.3	5
1149	38.51	39	0	0	22.18	4
1150	20.45	39	1	0	17.75	6
1151	18.69	39	0	0	10.1	8
1152	22.14	39	1	1	14.48	3
1153	19.84	39	1	0	22.17	4
1154	20.96	39	1	0	4.17	6
1155	21.16	39	1	1	24.23	8
1156	25.67	39	1	0	47.35	4
1157	20.81	39	1	1	15.9	5
1158	24.39	39	1	1	5.22	4
1159	22.32	39	1	0	5.93	5
1160	22.32	39	1	1	13.07	8
1161	23.83	39	1	1	20.12	5
1162	36.8	38	1	1	22.25	4
1163	20.98	39	1	0	21.68	4
1164	28.98	39	1	0	24.23	6
1165	25.34	39	1	1	8.63	3
1166	27.39	39	1	0	19.98	3
1167	21.36	39	1	0	11.37	7
1168	27.4	39	1	1	9.33	2
1169	20.76	39	1	1	13.5	4
1170	43.94	39	1	0	29.87	4
1171	23.38	39	1	1	25.17	2
1172	24.21	39	1	0	4.87	3
1173	23.03	39	1	1	28.18	6
1174	22.66	39	1	1	5.07	5
1175	23.05	39	1	0	17.35	3
1176	18.93	39	1	0	25	4
1177	23.18	39	1	0	24.68	6
1178	21.63	39	1	0	13.9	3
1179	28.47	39	1	0	15.62	6
1180	20.7	39	0	1	22.05	5
1181	25.22	38	0	0	10.37	2
1182	24.77	38	1	0	8.13	2
1183	20.32	38	1	0	26.38	2
1184	22.6	38	1	1	14.32	7
1185	31.25	38	1	0	52.53	1
1187	29.78	38	1	0	2.87	4
1188	24.9	38	1	0	18.67	4
1189	22.86	38	1	0	17.72
1190	27.59	38	1	1	32.27	6
1191	19.82	38	1	0	4.5	5
1192	22.31	38	1	0	26.12	5
1193	19.03	38	1	1	28.17	5
1194	27.28	38	1	0	23.18	5
1195		38	1	1	21.83	4
1196	27.18	38	0	1	12.95	2
1197	23.73	38	1	0	7.8	2
1198	23.89	38	1	0	13.55	4
1199		38	1	0	9.53	3
1200	26.67	38	0	0	26.35	6
1201	23.34	38	0	1	29.4	3
1202	29.14	38	0	0	13.3	7
1203	37.11	38	1	0	13.9	2
1204	34.29	38	1	0	15.67	1
1205	27.19	38	1	1	14.08	3
1206	21.95	38	1	1	20.43	6
1208	27.68	38	0	1	24.97	1
1209	29.07	38	1	0	6.05	8
1210	27.82	38	1	0	23.75	7
1211	25.16	38	0	0	3.02	2
1212	27.41	38	1	0	11.05	2
1213	37.02	38	1	0	8.85	7
1214	22.96	38	0	1	2.1	2
1215	21.36	38	0	1	10.85	2
1216	34.89	38	1	0	5.35
1217	32.32	38	0	0	25.18	8
1218	19.69	38	1	1	11.55	2
1219	25.26	38	0	0	18.27
1220	20.68	38	1	1	5.42	2
1221	19.83	38	1	1	16.52	1
1222	27.04	38	1	0	15.63	7
1223	23.74	38	1	0	14.15	7
1224		38	1	0	10.53	1
1225	27.14	37	1	0	11.97	3
1226	23.05	37	1	0	24.35	4
1227	21.3	37	1	0	7.85	2
1228	31.51	37	1	1	14.68	9
1229	30.81	37	1	1	18.02
1230	22.58	37	1	0	11.38	6
1231	22.92	37	1	1	11.08	3
1232	19.72	37	0	1	45.3	7
1233	27.66	37	1	1	13.8	2
1234	25.59	37	1	1	22.95	1
1235	28.33	37	1	1	9.4	4
1236	23.81	37	1	1	19.07	2
1237	21.45	37	1	1	15.25	4
1238	20.43	37	1	0	3.6	2
1239	28.73	37	1	0	13.88	3
1240	22.04	37	1	0	7.53	4
1241	27.68	37	1	1	3.63	4
1242	21.97	37	1	1	8.22	1
1243		37	1	1	8	4
1244	23.51	37	1	0	13.78	4
1245	33.39	37	1	0	12.73	8
1246	22.66	37	1	0	24.07	4
1247	24.96	37	1	1	14.88	4
1248	23.8	37	0	0	6.6	1
1249	19.05	37	1	0	17.58	5
1250	21.11	37	1	0	11.83	4
1251	21.48	37	1	1	29.78	2
1252	21.23	37	1	1	13.5	6
1253	23.18	37	1	1	16.12	4
1254	24.54	37	1	1	13.95	7
1255	24.38	37	0	1	11.82	6
1256	19.33	37	1	0	13.73	3
1257	28.26	37	1	0	17.07	4
1258	53.85	37	1	1	13.92	7
1259	27.46	37	1	1	19.27	1
1260	35.75	37	1	0	2.48	5
1261	21.78	37	1	0	9.08	4
1262	24.91	37	0	1	16.25	5
1263	23.78	37	0	1	18.23	5
1264	27.28	37	1	1	30.08	8
1265	29.3	37	1	1	43.18	8
1266	20.94	37	0	1	13.53	0
1267	21.43	37	1	1	37.72	5
1268	21.63	37	1	0	3.92	1
1269	32.28	37	1	1	6.12	6
1270	23.8	37	1	0	4.6	5
1271	23.23	37	1	0	15.17	8
1272	23.34	37	1	0	6.73	7
1273	26.95	37	1	0	15.85	5
1274		36	1	0	3.43	6
1275	21.47	36	1	1	17	7
1276	31.2	36	1	0	8.4	5
1277	26.03	36	1	0	3.25	6
1278	25.59	36	1	0	8	5
1279	25.97	34	1	0	25.68	2
1280	20.66	36	1	0	4.48	4
1281	23.26	36	1	0	18.33	7
1282	22.22	36	1	0	5.08	5
1283	20.75	36	1	0	7.05	7
1284	23.34	36	1	0	13.43	4
1285	19.72	36	1	1	22.45	3
1286		36	1	1	6.08	3
1287	35.43	36	1	0	5.5	2
1288	19.27	36	1	0	7.45	6
1289	23.44	36	0	0	14.68	6
1290	24.96	36	0	0	19.32	8
1291	21.34	36	1	0	16.15	2
1292	20.2	36	1	1	29.58	6
1293	19.81	36	0	1	2.42	4
1294	21.3	36	1	0	3.38	4
1295	21.45	36	1	1	28.97	4
1296	22.84	36	1	0	2.12	3
1297	29.03	36	1	1	17.75	3
1298	30.82	36	1	1	6.1	4
1299	30.84	36	0	1	16.65	6
1300	25.95	36	1	0	35.77	3
1301	25.83	36	1	1	26.25	8
1302	24.16	36	1	1	46.32	0
1303	24.45	36	1	0	2.57	6
1304	26.37	36	1	1	25.45	4
1305	22.31	36	1	1	11.85	3
1306	24.02	36	1	1	28.83	6
1307	25.22	36	1	0	11.92	7
1308	28.01	36	0	1	44.32	4
1309	20.57	36	1	0	12.45	4
1310	20.44	36	0	1	30.7	2
1311	21.94	36	1	1	16.5	0
1312		36	0	1	19.97	1
1313	33.14	36	1	0	20.73	8
1314	33.06	36	0	1	7.33
1315	24.22	36	1	1	4.68	4
1316	17.99	36	1	0	10.45	7
1317	26.08	36	0	0	44.88
1318	22.31	36	1	1	30.38	1
1320		35	1	1	14	4
1321	23.31	35	1	0	13.57	5
1322	26.03	35	1	0	13.45	5
1323	25.78	35	1	0	11.37	0
1324	20.31	35	1	1	10.35	3
1325	21.05	35	0	0	18.78	4
1326	22.65	35	1	1	35.25	2
1327	23.6	35	1	0	2.52	6
1328	23.04	35	1	1	10.2	9
1329	19.38	35	1	0	9.92	7
1330	19.29	35	1	0	3.05	9
1331		35	1	1	1.93	8
1332	23.44	35	1	1	18.92	4
1333	22.43	35	1	0	4.58	5
1334	28.01	35	1	0	11.13	4
1335	19.72	35	1	1	14.85	4
1336	25.06	35	0	1	19.82	7
1337	19.23	35	1	1	29.07	7
1338	21.3	35	1	1	9.93	5
1339	26.53	35	1	0	29.42	4
1340	23.18	35	1	0	12.2	5
1341	23.94	35	1	0	16.83	4
1342		35	1	0	7.77	4
1343	21.61	35	1	0	15.85	2
1344	19.82	35	1	1	25.43	3
1345	29.38	35	1	0	4.8	2
1346		35	1	0	11.55	4
1347	24.91	35	1	1	9.58	5
1348	25.07	35	1	0	12.03	3
1349	31.49	35	1	1	30.95	3
1350		35	1	1	17.37	6
1351	25.59	35	1	1	41.23	5
1352	28.2	35	0	1	15.83	3
1353		35	1	1	4.57	7
1354		35	1	0	11.63	6
1356	23.53	35	1	1	3.17	5
1357	20.7	35	1	0	10.45	3
1358	25.26	35	1	0	8.45
1359	19.92	35	1	0	19.83	4
1360	29	35	1	1	13.45	5
1361	26.03	35	1	1	43	1
1362	33.98	35	1	0	18.6	2
1363	31.05	35	1	0	4.75	6
1364	28.71	35	0	0	9.28	5
1365	30.47	35	1	1	22.65	4
1366	25.95	35	1	0	30.48	1
1367	21.67	35	1	0	16.27	7
1368	21.19	35	1	1	37.72	5
1369	28.23	35	0	0	48	2
1370		35	1	1	12.15	2
1371	21.19	35	1	1	29.77	3
1372	22.96	35	1	1	11.93	2
1373	28.58	35	1	0	13.78	2
1374	22.66	35	0	0	42.73	1
1375	19.82	35	1	0	5.6	6
1376	27.61	35	1	1	22.92	8
1377	26.64	35	1	0	12.17	6
1378	27.1	35	1	0	18.2	4
1379	22.14	35	0	0	24.33	2
1380	19.84	35	1	1	18.8	7
1381	24.54	35	1	1	24.07	3
1382	22.76	35	0	1	41.98	5
1383	25.7	35	1	0	3.2	4
1384	21.19	35	1	1	29.75	4
1385	23.34	35	0	1	11.67	4
1386	28.69	35	0	1	20.43	4
1387	27.56	34	1	0	27.4	5
1388	21.89	34	1	1	11.03	3
1389	27.25	34	1	0	3.7	2
1390	38.97	34	1	0	30.35	2
1391	30.1	34	1	0	3.9	5
1392	21.26	34	1	0	7.5	4
1393	27.55	34	1	1	15.3	7
1394	20.96	34	1	0	28.43	7
1395	18.38	34	1	0	23.85	3
1396	19.66	34	1	0	14.7	3
1397	21.88	34	1	1	7.97	1
1398	28.33	34	1	0	31.92	6
1399	19.16	34	1	1	33.95	4
1400	24.38	34	0	1	36.25	0
1401	22.39	34	1	0	17.18
1402	20.86	34	1	0	0.63	3
1403	28.73	34	0	0	23.83	2
1404	21.63	34	1	1	5.08	5
1405	23.32	34	1	0	33.77	3
1406	19.82	34	1	0	2.45	5
1407	20.2	34	1	1	8.67	4
1408	27.55	34	1	1	7.65	1
1409	25.95	34	1	1	11.13	0
1410	27.34	34	0	0	30.85	4
1411	27.76	34	1	0	24.23	5
1412	22.94	34	0	1	1.35	4
1413	24.03	34	1	0	20.33
1414	19.38	34	1	1	17.57	3
1415		34	1	0	19.4	6
1416	22.5	34	1	1	4.37	7
1417	21.1	34	1	0	10.47	6
1418	23.05	34	1	1	17.15	3
1419	20.45	34	1	1	9.83	6
1420	23.31	34	1	0	21.4	1
1421	20.96	34	1	0	7.33	9
1422	24.16	34	1	1	9.8	4
1423	21.41	34	1	1	11.43	2
1424	27.43	34	1	1	24.52	4
1425		34	1	0	17.32	7
1426	26.64	34	0	0	16.58	5
1427	29.76	34	1	0	7.33	3
1428	27.61	34	0	1	33.05	5
1429	20.66	34	1	0	23.82	4
1430	34.63	34	1	0	10.9	8
1431	20.28	34	1	1	17.93	5
1432	22.28	34	1	1	10.25	7
1433	18.52	34	1	1	15.13	1
1434	26.22	34	1	1	16.1	3
1435	22.39	34	1	1	10.3	4
1436	22.58	34	1	0	20.12	1
1437	30.86	34	1	1	24.9	3
1438	32.05	34	1	0	18.7	5
1439	33.33	34	1	0	29.65	7
1440	24.24	34	1	0	11	3
1441	21.23	34	1	0	17.57	6
1442	25.72	34	1	0	13.12	6
1443	22.31	34	1	0	16.05	4
1444	20.06	34	1	1	34.75	6
1445	29.37	33	1	1	10.55	4
1446	25.08	34	1	1	11.08	4
1447	26.77	34	1	1	4.87	2
1448	23.32	34	1	1	9.3	0
1449	32.37	34	1	0	11.03
1450	19.71	34	1	0	19.02	1
1451	26.89	34	1	0	82.27	1
1452	22.72	34	1	0	42.8	2
1453	22.23	34	1	1	15.93	3
1454	29.07	34	1	0	11.12	5
1455	20.03	34	0	1	21.05	0
1456	21.72	34	1	0	12.63	2
1457	20.38	34	1	0	10.53	6
1458	25.1	34	1	0	11.62	5
1459	18.82	34	1	1	15.5	3
1460	25.51	34	1	0	5.4	4
1461	25.31	34	0	0	37.47	2
1462	21.83	34	1	1	8.92	7
1463	24.09	34	1	0	7.32	4
1464	24.8	34	1	0	9.48	4
1465	25.46	34	1	1	21.85	7
1466	22.35	34	1	0	15.43	2
1467	22.91	34	1	1	14.9	2
1468	24.98	34	1	1	11.52	4
1470	26.57	34	1	1	35.58
1471	25.86	33	1	0	23.23	7
1472	23.38	33	0	1	47.32	3
1473	25.83	33	1	0	9.9	1
1474	22.83	33	1	0	20.37	3
1475	24.44	33	0	1	12.25	5
1476	19.63	33	1	0	3.88	6
1477	20.45	33	1	1	25.63
1478	27.53	33	1	1	12.07	8
1479	20.18	33	1	0	10.93	3
1480	24.09	33	1	1	29	4
1481	24.31	33	1	1	16.33	5
1482	18.37	33	1	0	26.87	2
1483	25.59	33	0	1	12.92	2
1484	29.39	33	1	0	19.65	3
1485	22.83	33	1	1	12.18	4
1486	22.14	33	1	1	8.25	4
1487	21.22	33	1	0	17.8	6
1488	23.63	33	1	1	26.33	7
1489	21.11	33	1	0	25.4	3
1490	22.58	33	1	1	15.65	8
1491	19.05	33	1	1	23.97	5
1492	25.34	33	1	0	26.33	3
1493	21.41	33	0	0	33.6	2
1494		33	1	1	8.6	4
1495	21.77	33	0	1	22.3	5
1496	17.78	33	1	0	6.73	5
1497	21.19	33	1	1	6.07	3
1498	27.25	33	0	0	11.38	2
1499	20.76	33	0	0	7.37	6
1500	26.73	33	1	1	4.58	4
1501	20.28	33	1	1	15.43	4
1502	27.14	33	1	1	31.8	6
1503	24.84	33	1	1	19.32	4
1504	24.77	33	1	1	13.52	5
1505	25.61	33	1	0	15.12	7
1506	23.12	33	1	0	10.38	6
1507	22.95	33	1	1	27.88	4
1508	25.46	33	1	1	5.5	1
1509	24.09	33	1	1	26.02	1
1510	21.63	33	1	0	5.27	1
1511	40.4	33	0	1	14.47	5
1512	20.52	33	1	1	11.15	1
1513	22.32	33	1	1	21.15	4
1514	21.3	33	1	1	16.42	2
1515	20.08	33	0	0	6.25	8
1516	20.81	33	1	1	5.67	2
1517	33.23	33	1	0	23.47	6
1518	22.21	33	1	0	35.93	2
1519	33.25	33	1	1	529.63	3
1520	22.91	33	1	0	9.18	4
1521	25.32	33	1	0	11.7	3
1522	22.86	33	0	0	4.93	1
1523	26.56	33	1	1	7.02	5
1524	18.52	33	1	0	5.95	1
1525		33	0	0	20.2	7
1526	21.48	33	1	1	32.97
1527	47.87	33	1	1	75.38	4
1528	22.65	32	1	0	3.45	6
1529	25.51	32	1	1	37.08	4
1530	21.78	32	1	0	39.4	2
1531	28.7	32	0	1	20.73	8
1532	20.31	32	1	0	10.1	7
1533	23.38	32	0	0	21.98	6
1534	27.18	32	1	0	9.12	4
1535	22.04	32	0	0	13.28	4
1536	24.61	32	1	0	651.38	5
1537	23.42	32	1	0	6.57	2
1539	24.51	32	1	0	16.88	7
1540	22.31	32	1	0	16.92	4
1541	24.57	32	0	1	18.83	7
1542	23.67	32	0	1	27.48	7
1543	20.2	32	1	1	18.9	3
1544	19.36	32	1	0	31.42	0
1545		32	1	1	11.28	5
1546	25.95	32	1	0	4.92	6
1548	30.12	32	1	0	53.77	2
1549	21.76	32	1	0	13.98	1
1550	34.48	32	0	0	31.7	5
1551	19.82	32	1	1	10.22	2
1552	20.63	32	1	1	15.25	6
1553	18.34	32	1	0	23.12	4
1554	31.62	32	1	1	37.03	7
1555	28.55	32	1	1	1.68	7
1556	28.65	31	1	0	5.05	7
1557	21.3	32	1	1	41.42	2
1558	21.26	32	1	1	14.65	3
1559	21.8	32	0	0	15.65	2
1560	22.31	32	0	0	9.08	3
1561	20.4	32	0	1	37.7	5
1562	25.85	32	1	0	34.6	3
1563	27.04	32	1	1	14.68	4
1564	22.48	32	1	1	21.8	5
1565	22.41	32	1	0	29.98	8
1566	19.44	32	1	1	28.05	3
1567	28.4	32	1	1	19.93	7
1568	19.26	32	1	0	29.97	2
1569	34.72	32	1	0	6.6	7
1570	21.78	32	1	0	26.42	7
1571	25.34	32	0	0	22.68	5
1572	21.34	32	1	1	12.9	0
1573	22.72	32	0	0	19.33	3
1574	24.49	32	0	1	68.23	5
1575	34.26	32	1	0	17.55	3
1576	22.32	32	0	1	4.77	1
1577	19.69	32	1	0	14.6	8
1578	22.77	32	1	0	100.95	2
1579	22.15	32	1	1	7.77	4
1580	21.6	32	1	0	15.73	2
1581	26.84	32	1	1	20.85	4
1582	20.83	32	0	1	95.68	2
1583	22.96	32	1	0	50.67	9
1584	22.5	32	1	0	40.75	0
1585	20.48	32	1	1	19.38	3
1586	30.48	32	1	1	12.85	3
1587	23.04	32	1	1	18.02	6
1588	22.91	32	1	0	19.98	2
1589	20.24	32	1	1	23.52	5
1590	25.28	31	1	1	16	9
1591	22.49	31	1	1	15.93	2
1593	22.84	31	1	1	8.87	7
1594	37.72	31	0	1	22.87	4
1595	23.88	31	1	0	7.73	1
1596	28.7	31	1	1	29.22	3
1597	31.63	31	0	0	18.28	2
1599	24.91	31	1	0	4.77
1600	20.45	31	1	0	9.03	1
1601	23.37	31	0	0	27.72	5
1602	27.34	31	1	1	26.95	3
1604	25.43	31	1	1	9.7	4
1605	24.45	31	1	0	19.15	5
1606	20.58	31	1	0	18.48	1
1607	22.02	31	1	1	40	6
1608	24.09	31	1	0	11.62	2
1609	25.78	31	1	1	26.07	5
1610	21.34	31	1	0	8.35	8
1611	36	31	1	0	14.17	4
1612	26.57	30	1	1	21.27	0
1613	21.45	31	1	1	13.15	5
1614	27.59	31	1	0	11.2	2
1615	17.91	31	1	0	11.38	7
1616		31	1	0	10.8	2
1617	26.56	31	1	0	16.52	6
1618	25.35	31	1	1	12.55	3
1619	19.49	31	1	0	9.15	1
1620	32.53	31	1	0	50.65	6
1621	25.46	31	1	0	23.85	3
1622	26.57	31	1	1	4223	4
1623	24.06	31	1	0	18.02	4
1624	22.3	27	1	0	-30303	6
1625	19.72	31	1	0	-29806.4	8
1626	24.22	31	1	0	14.53
1627		31	1	0	25	2
1628	29.02	31	0	1	31.65	3
1629	25.8	31	1	0	23.15	4
1630	27.51	31	1	0	22.55	3
1631	21.45	31	1	1	-2749.3	6
1632	21.16	31	1	1	36.45	4
1633	33.26	31	1	0	40.45	3
1634	23.18	31	0	0	8.67	3
1635	24.91	31	1	0	12.2	3
1636	26.13	31	1	1	6.58	5
1637	28.96	30	1	1	22.23	1
1638	20.07	30	1	1	20.13
1639	23.81	30	1	0		9
1640	26.84	30	1	0	25.18	4
1641	21.63	30	1	1	46.13	2
1642	16.42	30	1	0	4.52	6
1643	22.65	30	1	1	15.02	6
1644	21.72	30	1	1	45.42	6
1645	21.22	30	1	1	18.43	4
1646	22.89	30	1	0	15.9	4
1647	25.1	30	1	0	19.38	2
1648	23.8	30	1	0	1.43	7
1649	22.68	30	1	0	14.3	6
1650	22.95	30	1	1	20.27	1
1651	21.72	30	1	0	17.97	2
1652	24.61	30	1	1	20.33	2
1653	23.32	30	1	0	16.85	1
1654		30	1	1	21.78	0
1655	26.77	30	1	1	33.67	3
1656	20.76	30	1	1	31.18	5
1657	23.59	30	1	0	18.75	4
1658	20.28	30	1	0	281.6	6
1659	28.01	30	1	0	12.83	3
1660	19.71	30	1	0	5.02	8
1661	29.74	30	1	0	4.42	7
1662	22.27	30	1	1	8.7	3
1663	23.78	30	0	0	42.57	2
1664	25.82	30	1	0	1.9	7
1665	21.05	30	1	1	21.12	1
1666	25.64	30	1	0	19.67	9
1668	23.53	30	1	0	15.78	4
1669	19.38	30	1	1	17.38	5
1670	18.07	30	1	1	20.5	4
1671	19.94	30	1	1	32.78	5
1672	19.36	30	1	1	12.72	0
1673	22.96	30	1	1	18.85	5
1674	22.79	30	1	1	8.05	1
1675	18.78	30	1	1	41.28	1
1676	21.26	30	1	0	26.73	4
1677	24.54	30	1	1	15	3
1678	23.84	30	1	0	23.83	2
1679	25.62	29	1	1	23.85	4
1680	24.03	29	1	1	16.95	4
1681	25.65	29	1	0	7.25	7
1683	24	29	1	1	26.48	5
1684	26.44	29	1	1	26.42	4
1685	23.74	29	1	0	29.42
1686	22.76	29	1	0	20.95	2
1687	22.32	29	1	0	6.92	2
1688	23.67	29	0	0	15.33	2
1689	24.02	29	1	1	10.77	3
1690	23.18	29	1	1	14.58	3
1691	23.38	29	1	1	17.75	5
1692	23.05	29	1	1	21.13	5
1693	26.03	29	1	0	12.67	4
1694	24.46	29	1	1	16.97	3
1695	23.34	29	1	1	21.58	3
1696	23.88	29	1	0	26.18	6
1697	27.64	29	0	0	5.08
1698	30.86	29	1	0	13.17	5
1699	19.51	29	1	0	21.72	0
1700	24.17	29	1	1	28.63	5
1701	21.8	29	1	1	14.62	1
1702	24.01	29	1	1	54.12	3
1703	20.58	29	1	0	14.45	3
1704	27.28	29	1	1	14.67	3
1705	34.05	29	1	1	24.83	2
1706	29.38	29	1	0	86.35	1
1707	33.46	29	1	1	11.58	3
1708	20.05	29	1	0	6.67	3
1709	21.05	29	1	0	38.4	5
1710	21.99	29	1	0	12.08	6
1711	20.96	29	1	0	5.97	4
1712	19.26	29	1	0	10.98	4
1713	26.73	29	1	0	1.83	8
1714	24.51	29	1	0	12.4	5
1715	22.2	29	1	0	15.35	3
1716	27.68	29	1	0	16	1
1717	18.71	29	1	0	10.18	5
1718	31.24	29	1	0	27.87
1719	25.85	29	1	1	2.9	6
1720	25.91	28	0	1	30.75	3
1721	22.15	28	0	1	8.02	5
1723		28	1	0	1.4	8
1724	25.97	27	1	0	23.13	6
1726	29.4	28	1	0	7.37	4
1727		28	1	0	12.48	3
1728	21.83	28	1	0	23.48	6
1729	23.45	28	1	0	6.9	6
1730	23.24	28	1	1	15.53	4
1731	30.12	28	1	1	27.83	3
1732	24.39	28	0	0	16.23	1
1733	30.48	28	0	0	11.02	0
1734	18.42	27	1	1	27.92	5
1735	29.74	26	0	1	749.92	8
1736	19.38	28	0	1	4.98	5
1737	22.94	27	1	0	12.63	2
1738	24.68	28	1	1	36.88	1
1739	27.22	28	1	1	18	0
1740	20.08	28	1	0	19.03	4
1741	32.18	28	1	0	9.4	2
1742	24.8	28	1	0	8.52	2
1743	21.95	28	1	0	21.83	4
1744		27	1	0	20.3
1745		27	1	0	7	5
1746	21.72	27	1	0	10.78	4
1747	18.44	27	1	0	6.1	4
1748	28.69	27	1	0	17.62	0
1749	22.95	27	1	1	12.5	4
1750	22.48	27	1	1	23.9	2
1751	21.45	27	1	1	8.58	4
1752	23.88	27	1	1	19.05	5
1753	29.04	27	1	0	5.4	5
1754	25.91	27	0	1	12.95	2
1755		27	1	0	12.97	6
1756	31.35	27	1	1	12.23	6
1757	20.43	27	1	0	11.72	0
1758	36.57	27	1	0	21.58	6
1759	25.76	27	0	0	4.03	6
1760	27.66	27	1	1	21.25	3
1761	26.53	27	1	1	32.42	4
1762		27	1	0	15.22	5
1763	28.58	27	1	0	46.58	1
1764	20.96	27	1	0	7.2	1
1765	28.09	27	1	0	24.1	4
1766	24.98	27	1	1	66.75	6
1767	38.42	27	1	0	12.32	4
1768	25.8	27	1	0	26.38	2
1769	27.64	26	1	1	13.13	2
1770		26	1	1	3.32	6
1771	24.38	26	1	1	11	2
1772		26	1	1	13.58	5
1773	23.39	26	0	1	24.73	3
1774	24.98	26	1	0	19.15	3
1775	34.29	26	1	0	10.5	4
1776	20.44	26	1	1	16.88	4
1777	30.06	26	1	0	27.8	4
1778	23.42	26	1	0	10.35	3
1779	25.22	26	1	0	10.6	2
1780		26	0	1	13.6	6
1781	40.14	26	1	0	42.88	2
1783	19.13	26	1	0	1498.02	7
1784	19.92	26	1	1	13.38	4
1786	16.18	25	1	0	25.05	7
1787	27.22	25	0	1	9.72	4
1788	26.93	25	1	0	30.47	6
1789	22.77	25	1	0	21.27	1
1790	22.57	25	1	0	13.98	2
1791		25	1	0	30.52	0
1792	26.44	25	0	0	37.83	4
1793	25.39	25	1	0	9.85	6
1794	23.18	25	1	0	21.2	2
1795	28.76	25	1	0	5.32	4
1796	35.65	25	1	0	20.8	3
1797	17.22	25	1	0	6.03	8
1798	29.76	25	1	0	10.18	0
1799	36	25	1	0	6.12	7
1800	22.35	25	1	0	19.83	4
1801	29.73	25	0	0	31.12	2
1802	29.76	25	1	1	9.4	3
1803	28.91	24	1	0	31.1	1
1804	28.55	24	1	1	27.95	2
1805	18.78	24	0	0	22.75	3
1806	24.97	24	0	0	40.62	2
1807	20.7	24	1	1	23.75	3
1808	21.08	24	1	1	44.22	1
1809	22.19	24	1	1	10.73	4
1810	18.53	24	1	0	34.13	3
1811	20.32	23	1	0	7	3
1812	22.86	23	0	1	33.08	3
1813	26.89	23	1	0	27.07	3
1814	22.94	23	1	0	22.52	2
1815	22.23	23	1	1	46.77	5
1816	21.22	23	1	0	13.15	6
1817	19.49	23	0	1	37.48	0
1818	24.61	22	1	0	2.92	8
1819	24.01	22	0	1	29.75	4
1820	31.25	22	1	0	28.43	5
1821	25.82	22	1	0	7.15	4
1822	18.21	22	1	0	27.2	2
1823	18.5	22	1	0	5.42	6
1824	19.03	21	1	0	7.1	1
1825	21.36	21	1	0	7.25	6
1826	31.14	21	1	0	25.25	1
1827	29.97	21	1	1	17.53	4
1828	30.84	20	1	1	12.25	5
1829	21.91	20	0	1	30.78	1
1830	29.74	18	1	0	6.77	6
1831	28.09	18	1	1	26.93	3
1832	34.34	49	1	0	15.5	0
1834	29.75	46	1	1	9.98	8
1835	31.96	46	1	1	1.82	5
1836	24.49	45	1	0	28.62	4
1837		45	0	0	22.03	3
1838		45	1	1	18.12	6
1839	35.32	45	1	0	27.65	7
1840		44	0	1	28.37	3
1841	29.39	44	1	0	13.92	6
1842	22.5	44	1	1	22.42	4
1843	19.59	44	1	1	10.32	5
1844		44	1	1	3.63	7
1845	18.13	44	1	0	8.42	8
1846		43	0	1	10.02	5
1847		43	1	0	25.72	1
1848	24.09	43	1	0	21.12	3
1849		43	1	0	26.98	2
1850	24.44	43	1	1	4.65	5
1851	20.72	43	1	1	2.65	6
1852	23.39	43	1	1	18.47	4
1853	34.81	43	0	0	20.28	3
1854	23.66	43	1	1	8.53	7
1855	31.89	43	1	0	9.32	0
1856	26.85	43	1	0	7.22	3
1857	26.72	42	1	1	14.45	1
1858	20.69	42	1	1	5.97	8
1859	40.3	42	1	1	4.48	7
1860	23.63	42	1	0	16.23	4
1861	29.38	42	0	0	16.52	2
1862	25.95	42	1	0	3.1	7
1863	20.76	42	0	1	22.48	6
1864	21.43	42	1	1	1.87	7
1865	33.65	42	0	1	16.4	2
1866	30.83	42	0	0	14	7
1867	21.8	42	1	0	11.87	4
1868	32.03	42	0	1	45.18	4
1869	24.51	42	1	0	12.5	4
1870	25.95	42	1	0	42.93	6
1871	21.77	42	1	0	13.15	4
1872		42	1	1	13.03	2
1873	20.9	42	1	0		7
1874	24.77	42	1	1	31.18	1
1875	18.67	42	1	0	10.18	8
1876	20.2	42	1	1	8.68	6
1877	23.15	41	1	1	9.65	6
1878	23.72	41	1	1	7.6
1879	21.08	41	0	1	30.95	6
1880	20.31	41	1	0	8.13	5
1881	28.48	41	1	1	10.58	3
1882	28.39	41	1	1	39.35	2
1883	20.81	41	1	1	19.25	1
1884		41	0	0	20.45	5
1885	27.58	41	1	1	12.35	3
1886	21.94	41	0	1	15.05	2
1887	21.78	41	1	1	3.1	5
1888	21.22	41	1	1	6.72	5
1889	25.24	41	0	0	2.75	8
1890	24.09	41	0	0	39.6	0
1891	30.49	41	1	1	18.73	3
1892	23.53	41	1	0	20.43	4
1893	36.74	41	0	1	16.6	5
1894	24.3	40	1	1	11.55	1
1895	25.51	40	1	1	11.22	7
1896	29.75	40	1	0	7.1	6
1897	22.06	40	1	0	5.92	6
1898	25.34	40	1	1	7.07	2
1899		40	1	0	16.82	4
1900	33.61	40	1	0	2.45	7
1901	25.71	40	1	0	13.38	3
1902	23.15	40	0	1	23.57	3
1903	24.98	40	0	1	7.5	3
1904	24.88	40	0	1	8.57	7
1905	28.65	40	0	0	36.42	4
1906	21.16	40	1	1	14.85	7
1907		40	0	1	44.87	3
1908	20.44	40	1	1	6.3	4
1909	22.89	40	0	0	8.17	6
1910	23.57	40	1	1	20.37	3
1911	21.16	40	1	1	7.4	6
1912		40	1	0	14.77	4
1913	25.26	40	1	1	28.22	5
1914	25.78	40	1	1	9.73	2
1915		40	0	0	17.1	6
1916	24.34	40	1	1	17.2	7
1917	21.48	40	1	0	12.57	8
1918	27.38	40	1	0	4.23	6
1919	26.75	40	0	1	30.92	7
1920	21.08	40	1	0	1.88	7
1921	33.39	40	0	0	27.52	5
1922	20.57	40	1	0	3.67	6
1923	20.2	40	1	1	43.13	3
1924	23.05	40	0	0	26.6	5
1925	38.46	40	1	1	41.53	3
1926	23.01	39	1	0	22.67	6
1927		39	1	1	8.97	3
1928	21.55	39	1	1	15.03	2
1929	21.15	39	1	0	4.3	8
1930	22.72	39	1	0	10.57	6
1931	29.07	39	1	0	1.95	6
1932		39	1	0	13.75	0
1933	22.66	39	0	0	20.83	3
1934	48.47	39	0	0	29.05	5
1935	40.09	39	1	1	3.7	8
1936	30.47	39	1	0	3.2	8
1937	20.96	39	0	1	10.13	6
1938	22.23	39	1	0	18.4	4
1939	27.14	39	0	0	17	2
1940	33.57	39	0	1	2.78	6
1941	22.57	39	1	0	26.22	2
1942	22.68	39	0	0	13.15	6
1943	23.31	39	0	1	53.83	1
1944	21.45	39	1	1	35.35	2
1945	22.23	40	1	0	5.48	7
1946	37.22	39	1	0	15.22	7
1948	23.4	39	0	0	21.25	3
1949	29.39	39	0	1	25.83	1
1950		39	1	1	7.58	6
1951	23.73	39	1	0	36.58	2
1952	20.7	39	1	1	4.38	6
1953	27.18	39	1	0	5.1	6
1954	20.99	39	1	1	10.27	6
1955		39	0	1	13.58	5
1956	23.03	39	1	1	19.22	2
1957	25.54	39	1	1	17.97	2
1958		39	1	0	4.17	6
1959	34.68	39	1	0	3.72	7
1960	33.2	38	1	0	47.53	6
1961	23.05	38	1	0	7.18	6
1962	25.91	38	1	1	7.52	5
1963	24.54	38	1	1	6.02	6
1964	18.08	38	1	0	11.47	4
1965	21.37	38	1	1	19.82	1
1966	20.34	38	0	1	13.58	6
1967	20.96	38	0	1	20.13	7
1968	22.31	38	0	1	10.88	8
1969	22.34	39	1	0	9.03	3
1970	32.49	38	1	1	12.43
1971	19.16	38	1	0	4.98	5
1972	19.94	38	1	1	6.27	4
1973	23.73	38	1	0	6.58	5
1974	32.42	38	0	0	11.93	8
1975	24.75	38	1	1	14.53	8
1976		38	1	0	29.1	2
1977	21.78	38	1	1	24.8	4
1978		38	1	1	16.4	6
1979	22.59	38	0	0	60.55
1980	21.8	38	1	1	11.43	5
1981	21.34	38	1	0	10.9
1982	38.76	38	1	0	13.1	2
1983	25.76	38	1	1	7.28	4
1984	22.27	38	1	0	3.72	8
1985	26.18	38	1	1	18.28	3
1986	36.14	38	1	1	11.3	9
1987	19.49	38	1	1	3.73	6
1988	19.94	38	1	1	17.1	5
1989	23.46	38	0	1	20.13	6
1990	20.7	38	0	1	31.78	2
1991	25.22	38	1	1	11.27	8
1992	21.55	38	0	0	15.43
1993	21.63	38	1	1	704.95	4
1994		38	0	0	31.62	1
1995	20.66	38	1	1	13.58	3
1996	25.21	38	1	0	19.03	2
1997	26.11	38	0	1	17.28	3
1998	27.97	38	0	0	22.57	2
2000		38	1	1	10.28	5
2001	20.7	38	1	0	9.25	7
2002	22.41	38	1	0	16	6
2003	20.52	38	0	0	7.23	5
2004	25.34	38	0	1	2.22	3
2005	24.24	38	0	1	17.78	5
2006	26.44	38	0	0	19.63	3
2007	25.91	38	1	1	49.47	4
2008	21.3	38	0	1	33.28	2
2009	20.81	38	0	1	34.13	1
2010	22.86	38	1	1	14.93	5
2011	18.91	37	1	0	10	6
2014		37	1	1	11.65	5
2015	22.23	37	1	1	10.52	9
2016	45.17	37	1	1	6.67	5
2017	30.12	37	1	0	7.58	4
2018	22.86	37	1	1	5.75	1
2019	21.6	37	0	0	18.93	5
2020	21.05	37	1	1	7894.5	6
2021	21.08	37	1	0	10.73	4
2022	28.12	37	0	0	17.48	5
2023	22.09	37	1	1	13.15	6
2024	24.74	37	0	1	10.38	6
2025	20.62	37	0	1	14.3	4
2026	19.37	37	1	1	4.18	6
2027	25.2	37	1	0	17.43	6
2028	21.16	37	1	0	19.45	4
2029	24.91	37	1	1	13.43	6
2030	21.87	37	1	1	7.02	5
2031	24.91	37	1	1	39.18	2
2032	27.12	37	1	1	18.83	6
2033	26.61	37	0	1	15.45
2034	20.7	37	1	1	12.98	5
2035		37	0	1	17.75	3
[truncated: 2,003 more rows]
